# Supplementary material for: Maternal and neonatal canine cortisol measurement in multiple matrices during the perinatal period: A pilot study
Source: PLoS One. 2021 Jul 22;16(7):e0254842. doi: 10.1371/journal.pone.0254842 (PMC8297866; doi:10.1371/journal.pone.0254842)
Supplement: S1 Table — In the sheet named “Cortisol” are presented all the raw data for cortisol concentration (μg/dL) at each time point and matrix, for both dams and pups. Specifically, in the column ID, each ID. N corresponds to a dam, and each N.1, N.2… corresponds to its pups. (XLSX) [file pone.0254842.s001.xlsx]

## Sheet: S1 Table
ID	MATRIX	T0	T1	T2	T3	T4
ID. 1	Hair	0.092	0.084	0.101		0.083
	Colostrum/milk			0.055239	0.0355202	0.0441
	Saliva	0.0734042	0.306478	0.22133	0.280875	0.298148
	Plasma	0.571291	0.533535	0.623522	1.22526	0.277621
1.1	Hair			0.0300568	0.137698	0.0830176
	Saliva			0.874232	0.256798	0.856434
1.2	Hair				0.340718	0.22196
	Saliva			2.14272	0.180671	0.629049
1.3	Hair			0.0371192	0.751246	0.0477333
	Saliva			2.35194	1.26867	0.933737
1.4	Hair			0.0749269	0.13311	0.236324
	Saliva			0.258577	0.220928	5.10806
1.5	Hair			0.146819	0.0822178	0.157921
	Saliva			1.14462	0.415452	4.44842
1.6	Hair			0.141931	0.111014	0.0353216
	Saliva			5.68185	0.110081	0.431513
ID. 2	Hair	0.082	0.102667	0.0960452		0.121238
	Colostrum/milk			0.060526	0.034006
	Saliva	0.164	0.1945	0.283	0.165	0.242
	Plasma	0.848723	0.66189		0.427029	0.461451
2.1	Hair			0.0468736	0.0769785	0.175442
	Saliva			0.303	0.266	0.156
2.2	Hair			0.0846282
	Saliva			0.5
ID. 3	Hair		0.0350214	0.109669		0.000749998
	Colostrum/milk			0	0
	Saliva		0.13628	0.38556	0.117074	0.106184
	Plasma	0.776819		0.519168	0.163067
3.1	Hair			0	0.0350586	0.208517
	Saliva			1.50275	0.323279	0.256035
3.2	Hair			0.0341856	0	0.0461582
	Saliva			0.131673	0.183814	0.235664
3.3	Hair			-0.000217685	0	0
	Saliva			1.00211	0.322378	0.514875
3.4	Hair			0.00843193	0	0.00843193
	Saliva			0.458391	0.292321	0.458391
3.5	Hair			0.00343847	0.0575854	0.0572591
	Saliva			0.994433	0.193541	0.411372
3.6	Hair			0	0.00221143	0.00616779
	Saliva			0.960987	0.457076	0.23431
ID. 4	Hair	0.0138811		0.177626		0.0528343
	Colostrum/milk			0	0
	Saliva	0.144319	0.185505	0.0598839	0.0480183	1.41012
	Plasma	1.63175	2.16021	0.569163	0.348857	3.81416
4.1	Hair			0.0196531	0.0196531	0
	Saliva			0.0676216	0.0832667	0.123157
4.2	Hair			0	0.0175133	0.0368164
	Saliva			0.0676216	0.096183	0.207902
4.3	Hair			0	0	0.0201919
	Saliva			0	0.203634	0.186071
ID. 5	Hair	0		0		0.0290874
	Colostrum/milk			0	0
	Saliva	0.0947799	0.155497	0.14957	0.155068	0.0662083
	Plasma	0.749581	0.715703	1.85743	0.343607	0.910014
5.1	Hair			0	0.0540378	0.064816
	Saliva			0.498626	0.264206	0.299044
5.2	Hair			0.0233547	0.0361202	0.103374
	Saliva			0.343565	0.168278	0.312665
5.3	Hair			0	0.0257877	0.0314509
	Saliva			0.0235745	0.188099
5.4	Hair			0	0.0389833	0.0653717
	Saliva			0.25644	0.162462	0.409545
5.5	Hair			0.0102712	0.0509241	0.0323747
	Saliva			0.12468	0.114826	0.363838
