# Supplementary material for: Maternal and neonatal canine cortisol measurement in multiple matrices during the perinatal period: A pilot study
Source: PLoS One. 2021 Jul 22;16(7):e0254842. doi: 10.1371/journal.pone.0254842 (PMC8297866; doi:10.1371/journal.pone.0254842)
Supplement: S2 Table — In the sheet named “Milk composition” are presented all the raw data concerning milk energy and composition in terms of protein, fat and carbohydrates for each colostrum/milk sample collected. (XLSX) [file pone.0254842.s002.xlsx]

## Sheet: S2 Table
ID	SAMPLE	kcal	kJ	PROTEINS (mg/ml)	FAT (%)	CARBOHYDRATES (%)
ID. 1	Colostrum
	Milk	131.8	551.71	6.13	10.8	10.09
ID. 2	Colostrum	72.33	302.79	5.75	5.03	4.07
	Milk	129.72	543.01	6.16	10.67	9.07
ID. 3	Colostrum
	Milk	129.07	540.29	6.03	11.23	3.88
ID. 4	Colostrum	165.4	692.36	6.74	14.56	7.4
	Milk	165.86	694.29	6.4	14.84	6.7
ID. 5	Colostrum	147.9	619.11	6.39	12.66	8.4
	Milk	117.3	491	5.99	9.3	9.64
